# Supplementary material for: Mechanisms of Epithelial-Mesenchymal Transition and Prevention of Dispase-Induced PVR by Delivery of an Antioxidant αB Crystallin Peptide
Source: Antioxidants (Basel). 2022 Oct 21;11(10):2080. doi: 10.3390/antiox11102080 (PMC9598590; doi:10.3390/antiox11102080)
Supplement: Supplementary file 1 [file antioxidants-11-02080-s001.zip]

Archive with 1 entries (1 files):
- antioxidants-1877097-supplementary.pdf
